# Supplementary material for: miRNAs Involved in M1/M2 Hyperpolarization Are Clustered and Coordinately Expressed in Alcoholic Hepatitis
Source: Front Immunol. 2019 Jun 7;10:1295. doi: 10.3389/fimmu.2019.01295 (PMC6568035; doi:10.3389/fimmu.2019.01295)
Supplement: Supplementary Table 1 — List of all miRNAs with role in macrophage polarization in mouse BMDMs. [file Table_1.XLSX]

## Sheet: SuppTable1
				Banerjee	Melton		Zhang		edgeR Results
miRNA	Chr	Start	End	M2	M1	M2	M1	M2a	logFC	FDR	DE	Notes
miR-99b-5p	1	59704222	59704243	X					0.514591	0.342379
miR-125a-5p	1	59704841	59704864	X	X				0.556726	0.310075
miR-125a-3p	1	59704879	59704900		X				0.654428	0.06651	X
miR-291a-5p	1	64538454	64538475	X			X		-1.00766	0.0818887	X
miR-210-5p	1	214208416	214208437	X	X				-0.312817	0.842983
miR-204-5p	1	240403032	240403053				X		0.595892	0.721415
miR-449a-5p	2	44897616	44897637			X			0.374974	0.908129
miR-124-3p	2	102311664	102311683				X		1.04143	0.616414
miR-674-5p	3	108864472	108864493	X					-0.179142	0.878803
mir-147	3	114775390	114775411		X				-0.233853	0.895212
miR-141-3p	4	157236361	157236382				X		-0.360533	0.616414
miR-455-5p	5	79097218	79097239		X				2.03299	0.037467	X
miR-200b-3p	5	173490160	173490182				X		-0.423043	0.792202
miR-127-3p	6	133713486	133713507				X		-0.231003	0.925839
miR-381-3p	6	133876656	133876673				X		0.673893	0.721415
miR-410-3p	6	133894042	133894062				X		-0.370964	0.925839
miR-33-3p	7	123431657	123431677				X		-0.507165	0.792202
let-7c-5p	7	126590225	126590246	X					0.394309	0.67176		2 in rat
miR-100-5p	8	45746960	45746981	X					1.76814	0.00364568	X
miR-125b-5p	8	45798274	45798295	X				X	-0.0413748	0.982865		2in rat
miR-146a-3p	10	28962499	28962519				X		-0.298076	0.904689
miR-146a-5p	10	28962533	28962554	X					-0.188727	0.895212
miR-212-5p	10	62014733	62014756				X		-0.0317047	0.986075
miR-451-5p	10	65291238	65291259				X		0.321946	0.924416
miR-301a-5p	10	74417769	74417789				X		1.14386	0.310075
miR-152-5p	10	84719333	84719355				X		2.03916	0.0104637	X
miR-99a-5p	11	16052165	16052186	X					-0.289553	0.792202
miR-155-5p	11	24176606	24176628		X		X		-0.064901	0.935345
miR-25-5p	12	19307389	19307410				X		0.0830491	0.965856
miR-128-1-5p	13	44916548	44916568				X		0.013027	0.990858
miR-181a-1-3p	13	54952796	54952817				X		0.436043	0.32037
miR-199a-3p	13	80125556	80125577		X				2.30623	0.0120652	X
miR-214-3p	13	80130975	80130995		X				1.91912	0.0961152	X
miR-92a-1-5p	15	100180596	100180618				X		0.516151	0.310473
let-7f-1-3p	17	16418284	16418304				X		0.0239072	0.986075
miR-511-5p	17	81382975	81382995			X			-0.0919697	0.925839
miR-145-5p	18	56969957	56969979					X	1.51855	0.232755
miR-143-3p	18	56971297	56971318					X	2.10555	0.0185417	X
miR-122-3p	18	60755335	60755353				X		-1.67833	0.33453
miR-140-5p	19	39608972	39608993	X					0.281773	0.67176
miR-222-5p	X	3683940	3683960	X					0.561368	0.682506
miR-221-5p	X	3684504	3684526	X			X		0.731141	0.121566	X
miR-223-5p	X	65367837	65367859	X			X		0.216546	0.908129
miR-542-5p	X	158152156	158152177				X		0.553881	0.751962

## Sheet: SuppTable2
GeneID	Chr#	Start	End	logFC	logCPM	LogRatio	PValue	FDR
rno-miR-125a-3p	1	59704879	59704900	0.654428	5.19844	8.18107	0.00423297	0.06651
rno-miR-291a-5p	1	64538454	64538475	-1.00766	3.20565	7.48168	0.00623299	0.0818887
rno-miR-139-5p	1	166589551	166589572	0.875643	8.28971	7.67092	0.00561178	0.0763603
rno-miR-126b	3	4042491	4042512	2.21552	13.2776	14.1582	0.00016806	0.00705673
rno-miR-126a-5p	3	4042496	4042516	2.21545	13.2769	14.1529	0.000168536	0.00705673
rno-miR-126a-3p	3	4042533	4042554	2.27953	12.9864	17.9646	2.25055e-05	0.00364568
rno-miR-181a-2-3p	3	23150435	23150453	1.09066	4.13177	5.78694	0.0161456	0.161881
rno-miR-130a-3p	3	72141049	72141070	1.40887	8.2724	10.3648	0.00128444	0.0257564
rno-miR-3590-5p	3	72141050	72141070	1.25849	7.62071	8.12572	0.00436417	0.06651
rno-miR-196b	4	82199104	82199125	0.898945	5.58227	6.20511	0.0127382	0.147069
rno-miR-455-5p	5	79097218	79097239	2.03299	2.65428	9.49075	0.00206511	0.037467
rno-miR-455-3p	5	79097255	79097276	2.484	1.81965	7.95049	0.00480743	0.0704473
rno-miR-31b	5	107206542	107206560	1.65602	6.59177	13.7963	0.000203738	0.00705673
rno-miR-31a-5p	5	107206542	107206563	1.65602	6.59177	13.7963	0.000203738	0.00705673
rno-let-7b-3p	7	126590687	126590708	0.658205	5.23962	6.97844	0.00824975	0.101392
rno-miR-100-5p	8	45746960	45746981	1.76814	7.92357	16.9551	3.82749e-05	0.00364568
rno-miR-497-5p	10	56844978	56844999	1.45324	7.42913	7.74176	0.00539582	0.0761411
rno-miR-195-5p	10	56845315	56845335	1.89961	7.19487	15.4258	8.5809e-05	0.00543949
rno-miR-195-3p	10	56845353	56845375	2.18105	5.25678	15.4124	8.64216e-05	0.00543949
rno-miR-193a-5p	10	67065915	67065936	-1.30111	1.26683	6.1378	0.0132322	0.148278
rno-miR-10a-5p	10	84165971	84165993	1.54201	15.3949	17.1992	3.3658e-05	0.00364568
rno-miR-10a-3p	10	84166012	84166033	1.08146	4.43683	5.50851	0.0189241	0.184874
rno-miR-152-5p	10	84719333	84719355	2.03916	1.27268	12.6061	0.000384493	0.0104637
rno-miR-152-3p	10	84719371	84719391	1.90023	6.02608	20.8392	4.99494e-06	0.00190307
rno-miR-181b-1-3p	13	54952978	54952998	1.45327	3.26259	9.87713	0.00167346	0.0318793
rno-miR-199a-5p	13	80125517	80125539	2.40093	6.73785	13.2987	0.000265589	0.00843246
rno-miR-199a-3p	13	80125556	80125577	2.30623	8.70033	12.2113	0.000475007	0.0120652
rno-miR-214-5p	13	80130918	80130934	2.25398	3.51445	8.59714	0.00336691	0.0557736
rno-miR-3120	13	80130934	80130954	2.27315	3.53331	8.71354	0.00315855	0.0547003
rno-miR-214-3p	13	80130975	80130995	1.91912	4.02876	7.13292	0.00756813	0.0961152
rno-miR-23b-3p	17	823279	823299	1.6285	8.59382	15.1379	9.99381e-05	0.00543949
rno-miR-27b-5p	17	823479	823502	1.38293	4.86143	11.3855	0.000740194	0.0176259
rno-miR-27b-3p	17	823521	823541	1.03961	12.6462	10.3908	0.00126646	0.0257564
rno-let-7a-1-3p	17	16417916	16417937	0.76827	4.70547	5.87007	0.0154004	0.158583
rno-miR-143-3p	18	56971297	56971318	2.10555	11.7621	11.1789	0.000827321	0.0185417
rno-miR-221-5p	X	3684504	3684526	0.731141	4.13678	6.59784	0.0102103	0.121566
rno-miR-221-3p	X	3684544	3684566	0.687289	8.47294	6.05789	0.0138443	0.150705
rno-miR-3585-3p	X	155344242	155344260	1.46523	1.20951	5.37724	0.0204011	0.19432
rno-miR-322*	X	158148221	158148240	1.24656	6.57747	12.8229	0.000342407	0.0100352
rno-miR-542-3p	X	158152194	158152215	0.990298	2.89511	5.90526	0.0150957	0.158583

## Sheet: SuppTable3
Cluster	GeneID	Chr#	First	Last	Dir	logFC	FDR	DE	Distance	Polarization	Citation
1	rno-miR-99b-5p	1	59704222	59704243	+	0.514591	0.342379			M2	Banerjee 2012
	rno-miR-99b-3p	1	59704260	59704281	+	0.187813	0.904689		17
	rno-miR-3596c	1	59704395	59704415	-	0.686955	0.388845		114
	rno-let-7e-5p	1	59704395	59704416	+	0.686955	0.388845		-20
	rno-let-7e-3p	1	59704440	59704461	+	0.658234	0.310473		24
	rno-miR-125a-5p	1	59704841	59704864	+	0.556726	0.310075		380	M2/M1	Banerjee 2012/Melton 2016
	rno-miR-125a-3p	1	59704879	59704900	+	0.654428	0.06651	X	15	M1	Melton 2016
2	rno-miR-294	1	64536787	64536807	-	-0.741789	0.682506
	rno-miR-293-3p	1	64537114	64537135	-	-0.153448	0.965856		307
	rno-miR-293-5p	1	64537151	64537171	-	-0.37792	0.682506		16
	rno-miR-291b	1	64537854	64537875	-	-0.645178	0.496232		683
	rno-miR-292-3p	1	64538128	64538150	-	-0.518798	0.496232		253
	rno-miR-292-5p	1	64538168	64538189	-	-0.521341	0.509395		18
	rno-miR-291a-3p	1	64538417	64538439	-	-0.267982	0.908129		228
	rno-miR-291a-5p	1	64538454	64538475	-	-1.00766	0.0818887	X	15	M2/M1	Banerjee 2012, Zhang 2013
	rno-miR-290	1	64538756	64538773	-	-	-		281
3	rno-miR-181a-5p	3	23150390	23150412	+	0.114402	0.908129
	rno-miR-181a-2-3p	3	23150435	23150453	+	1.09066	0.161881	X	23	-
	rno-miR-181b-5p	3	23151469	23151491	+	0.26549	0.73672		1016
	rno-miR-181b-2-3p	3	23151507	23151528	+	-	-		16
4	rno-let-7c-5p	7	126590225	126590246	+	0.394309	0.67176			M2	Banerjee 2012
	rno-let-7c-2-3p	7	126590273	126590294	+	0.49232	0.377243		27
	rno-let-7b-5p	7	126590633	126590654	+	0.677957	0.310075		339
	rno-let-7b-3p	7	126590687	126590708	+	0.658205	0.101392	X	33
5	rno-miR-100-5p	8	45746960	45746981	+	1.76814	0.00364568	X		M2	Banerjee 2012
	rno-miR-100-3p	8	45746995	45747013	+	-	-		14
	rno-miR-3596a	8	45753280	45753301	-	0.0565591	0.967076		6267
	rno-let-7a-5p	8	45753280	45753301	+	0.0919471	0.935345		-21
	rno-let-7a-2-3p	8	45753325	45753346	+	-	-		24
	rno-miR-125b-5p	8	45798274	45798295	+	-0.0413748	0.982865		44928	M2	Banerjee 2012, Zhang 2013
	rno-miR-125b-1-3p	8	45798314	45798335	+	-0.16099	0.925839		19
6	rno-miR-497-5p	10	56844978	56844999	+	1.45324	0.0761411	X
	rno-miR-497-3p	10	56845017	56845039	+	-	-		18
	rno-miR-195-5p	10	56845315	56845335	+	1.89961	0.00543949	X	276
	rno-miR-195-3p	10	56845353	56845375	+	2.18105	0.00543949	X	18
7	rno-miR-181a-5p	13	54952756	54952778	+	0.114402	0.908129
	rno-miR-3570	13	54952796	54952817	-	0.436043	0.32037		18
	rno-miR-181a-1-3p	13	54952796	54952817	+	0.436043	0.32037		-21	M1	Zhang 2013
	rno-miR-181b-5p	13	54952938	54952960	+	0.26549	0.73672		121
	rno-miR-181b-1-3p	13	54952978	54952998	+	1.45327	0.0318793	X	18
8	rno-miR-199a-5p	13	80125517	80125539	+	2.40093	0.00843246	X
	rno-miR-199a-3p	13	80125556	80125577	+	2.30623	0.0120652	X	17	M1	Melton 2016
	rno-miR-214-5p	13	80130918	80130934	+	2.25398	0.0557736	X	5341
	rno-miR-3120	13	80130934	80130954	-	2.27315	0.0547003	X	0
	rno-miR-214-3p	13	80130975	80130995	+	1.91912	0.0961152	X	21	M1	Melton 2016
9	rno-miR-23b-5p	17	823242	823262	+	-	-
	rno-miR-23b-3p	17	823279	823299	+	1.6285	0.00543949	X	17
	rno-miR-27b-5p	17	823479	823502	+	1.38293	0.0176259	X	180
	rno-miR-27b-3p	17	823521	823541	+	1.03961	0.0257564	X	19
	rno-miR-3074	17	823971	823992	-	0.836954	0.481772		430
	rno-miR-24-1-5p	17	823973	823994	+	0.964826	0.616414		-19
	rno-miR-24-3p	17	824011	824032	+	0.643102	0.367681		17
10	rno-miR-145-3p	18	56969921	56969941	-	-	-
	rno-miR-145-5p	18	56969957	56969979	-	1.51855	0.232755	X	16	M2	Zhang 2013
	rno-miR-143-3p	18	56971297	56971318	-	2.10555	0.0185417	X	1318	M2	Zhang 2013
	rno-miR-143-5p	18	56971332	56971352	-	-	-		14
11	rno-miR-222-5p	X	3683940	3683960	+	0.561368	0.682506			M2	Banerjee 2012
	rno-miR-222-3p	X	3683980	3684000	+	0.664057	0.310075		20
	rno-miR-221-5p	X	3684504	3684526	+	0.731141	0.121566	X	504	M2/M1	Banerjee 2012, Zhang 2013
	rno-miR-221-3p	X	3684544	3684566	+	0.687289	0.150705	X	18
12	rno-miR-509-5p	X	155317221	155317243	+	-	-
	rno-miR-509-3p	X	155317256	155317277	+	-	-		13
	rno-miR-547-5p	X	155338851	155338872	+	-	-		21574
	rno-miR-547-3p	X	155338889	155338910	+	-	-		17
	rno-miR-201-5p	X	155339151	155339170	+	1.19945	0.394231		241
	rno-miR-201-3p	X	155339186	155339207	+	-	-		16
	rno-miR-3585-5p	X	155344207	155344228	+	-	-		5000
	rno-miR-3585-3p	X	155344242	155344260	+	1.46523	0.19432	X	14
13	rno-miR-322	X	158148183	158148204	+	0.389146	0.496232
	rno-miR-322*	X	158148221	158148240	+	1.24656	0.0100352	X	17
	rno-miR-503	X	158148481	158148503	+	0.28959	0.895212		241
	rno-miR-503*	X	158148521	158148543	+	0.521158	0.341454		18
	rno-miR-351	X	158149221	158149245	+	0.58392	0.323778		678
	rno-miR-351*	X	158149261	158149281	+	0.58392	0.323778		16
	rno-miR-542-5p	X	158152156	158152177	+	0.553881	0.751962		2875	M1	Zhang 2013
	rno-miR-542-3p	X	158152194	158152215	+	0.990298	0.158583		17
	rno-miR-450a-5p	X	158153394	158153415	+	0.511307	0.367681		1179
	rno-miR-450a-3p	X	158153428	158153448	+	-	-		13

## Sheet: SuppTable4
	Median (IQR)
	Healthy	AH
Age	33 (23-38)	43 (35-49)
Bilirubin	-	19.3 (8.6-30.6)
AST	-	90 (69.5-98.5)
ALT	-	35 (21.5-49.5)
Creatanine	-	1.09 (0.71-2.17)
Albumin	-	3.1 (2.9-4.1)
MELD	-	26 (23.5-34.5)
	n=9	n=11
